# Supplementary material for: Monitoring Nanoparticle Interaction with Murine Breast Cancer Cells Using Multimodal Fluorescence Lifetime Microscopy
Source: Int J Mol Sci. 2026 Jan 29;27(3):1339. doi: 10.3390/ijms27031339 (PMC12898725; doi:10.3390/ijms27031339)
Supplement: Supplementary file 1 [file ijms-27-01339-s001.zip]

Archive with 3 entries (3 files):
- Nanoparticles_Lifetime_ijms_Supplementary Figure_1.pdf
- Nanoparticles_Lifetime_Values.pdf
- Nanopraticles_TTest_new.xlsx
