# Supplementary material for: Monitoring Nanoparticle Interaction with Murine Breast Cancer Cells Using Multimodal Fluorescence Lifetime Microscopy
Source: Int J Mol Sci. 2026 Jan 29;27(3):1339. doi: 10.3390/ijms27031339 (PMC12898725; doi:10.3390/ijms27031339)
Supplement: Supplementary file 1 [file ijms-27-01339-s001.zip › Nanopraticles_TTest_new.xlsx]

## Sheet: Tabelle1
			Lyso		Lyso+Nano
			T2		T2		Welch-T-Test:									w_0 ist hier = 0
			4.89		5.24		T-Wert	2.90716
			4.67		4.54
			4.65		4.44		Approximation der Freiheitsgrade:
			4.62		4.36		df	26.0298											Formeln aus Wikipedia kopiert
			4.4		4.29
			4.36		4.24		In Signifikanztabelle nachgeschlagen (df =26,0; a =0,05; zweiseitiger Test ):
			4.35		4.12
			4.34		4.12		t_krit._zweiseitig:	2.056
			4.2		4.12
			4.16		3.98
			3.96		3.89		2.907 ist größer als 2,056, daher bei einem Signifikanzniveau von 5% -> statistisch signifikant!
					3.87
		Mittelwert	4.41818		3.83		Sogar bei Signifikanzniveau 1% stat. Signifikant
		St.Abw.	0.268172		3.68
					3.38
					3.25
					3.24		p-Wert	0.00735942		berechnet mit Excel
					2.9		(=wk., dass nullhypothese wahr ist)
				Mittelwert	3.97167
				St.Abw.	0.554025
													pH7	pH4		Welch-T-Test:
			Beads 24h		Beads 2h								6.26	3.16		T-Wert	1.97169
			T2		T2		Welch-T-Test:						5.12	2.5
			2.64		4.16		T-Wert	-1.832					5.08	2.26		Approximation der Freiheitsgrade:
			2.6		2.22								3.4	2.05		df	17.8112
			2.18		1.86		Approximation der Freiheitsgrade:						2.84	2.03
			2.01		1.86		df	53.6219					2.64	1.99
			2.01		1.86								2.34	1.94		p-Wert	0.0643814
			1.97		1.86								1.84	1.86
			1.88		1.82		p-Wert	0.0725083		berechnet mit Excel			1.76	1.77
			1.76		1.8								1.73	1.66
			1.55		1.79								1.72	1.59
			1.52		1.78								1.72	1.53
			1.5		1.77								1.61	1.53
			1.42		1.75								1.6	1.51
			1.41		1.74								1.52	1.5
			1.4		1.74								1.5	1.28
			1.38		1.74
			1.32		1.72
			1.32		1.7							Mittelwert	2.6675	1.885
			1.31		1.68							St.Abw.	1.51736	0.466562
			1.25		1.68
			1.21		1.66
			1.2		1.64
			1.12		1.64
			1.06		1.62
			1		1.61
			0.99		1.59
			0.94		1.58
					1.56
		Mittelwert	1.53654		1.51
		St.Abw.	0.466107		1.45
					1.45
					1.45
					1.41
					1.37
				Mittelwert	1.7597
				St.Abw.	0.462503
